# Supplementary material for: Dealing with Headache: Sex Differences in the Burden of Migraine- and Tension-Type Headache
Source: Brain Sci. 2021 Oct 5;11(10):1323. doi: 10.3390/brainsci11101323 (PMC8534023; doi:10.3390/brainsci11101323)
Supplement: Supplementary file 1 [file brainsci-11-01323-s001.zip]

Archive with 1 entries (1 files):
- brainsci-1388669-supplementary.pdf
